# Supplementary material for: Modified Atmosphere Packaging Delays Senescence and Chlorophyll Degradation by Enhancing Antioxidant Capacity in Postharvest Broccoli
Source: Foods. 2026 Jun 23;15(13):2251. doi: 10.3390/foods15132251 (PMC13360619; doi:10.3390/foods15132251)
Supplement: Supplementary file 1 [file foods-15-02251-s001.zip]

Archive with 1 entries (1 files):
- foods-4342326-supplementary.pdf
